# Supplementary material for: Enhancing sparse representation of color images by cross channel transformation
Source: PLoS One. 2023 Jan 26;18(1):e0279917. doi: 10.1371/journal.pone.0279917 (PMC9879438; doi:10.1371/journal.pone.0279917)
Supplement: S1 Data — (TXT) [file pone.0279917.s001.txt]

Data have been made avaiable from 

https://doi.org/10.17036/researchdata.aston.ac.uk.00000590
